# Supplementary material for: Synergistic effects of a cremophor EL drug delivery system and its U0126 cargo in an ex vivo model
Source: Drug Deliv. 2019 Jul 5;26(1):680–8. doi: 10.1080/10717544.2019.1636421 (PMC6691891; doi:10.1080/10717544.2019.1636421)
Supplement: Supplemental Material [file IDRD_A_1636421_SM9686.zip]

Archive with 4 entries (4 files):
- S1_Table.docx
- S2_Table.docx
- S3_Table.docx
- S4_Table.docx
